# Supplementary material for: Polarization- and Chaos-Game-Based Fingerprinting of Molecular Targets of Listeria Monocytogenes Vaccine and Fully Virulent Strains
Source: Curr Issues Mol Biol. 2023 Dec 13;45(12):10056–78. doi: 10.3390/cimb45120628 (PMC10742786; doi:10.3390/cimb45120628)
Supplement: Supplementary file 1 [file cimb-45-00628-s001.zip]

Archive with 1 entries (1 files):
- cimb-2711976-supplementary.pdf
